# Supplementary material for: Synthesis, Physicochemical Characteristics and Plausible Mechanism of Action of an Immunosuppressive Isoxazolo[5,4-e]-1,2,4-Triazepine Derivative (RM33)
Source: Pharmaceuticals (Basel). 2021 May 15;14(5):468. doi: 10.3390/ph14050468 (PMC8156388; doi:10.3390/ph14050468)
Supplement: Supplementary file 1 [file pharmaceuticals-14-00468-s001.zip]

Archive with 1 entries (1 files):
- pharmaceuticals-1202245-supplementary.pdf
